# Supplementary material for: Electrical Capacitance versus Minirhizotron Technique: A Study of Root Dynamics in Wheat–Pea Intercrops
Source: Plants (Basel). 2021 Sep 23;10(10):1991. doi: 10.3390/plants10101991 (PMC8540429; doi:10.3390/plants10101991)
Supplement: Supplementary file 1 [file plants-10-01991-s001.zip]

Archive with 1 entries (1 files):
- plants-1385237-supplementary.pdf
